# Supplementary material for: Risk Factors for Recanalization after Coil Embolization
Source: J Pers Med. 2021 Aug 14;11(8):793. doi: 10.3390/jpm11080793 (PMC8398571; doi:10.3390/jpm11080793)
Supplement: Supplementary file 1 [file jpm-11-00793-s001.zip]

Archive with 7 entries (6 files):
- Supplementary material 28.04.2021 Computational fluid dynamics analysis.pdf
- Video S1 ruptured 28.04.2021.mp4
- Video S2 unruptured 28.04.2021.mp4
- __MACOSX/
- __MACOSX/._Supplementary material 28.04.2021 Computational fluid dynamics analysis.docx
- __MACOSX/._Video S1 ruptured 28.04.2021.mp4
- __MACOSX/._Video S2 unruptured 28.04.2021.mp4
